# Supplementary material for: Long-Term Therapy with Long-Acting Lipoglycopeptide Antibiotics in the Treatment of Cardiovascular Prosthetic Infections: A Systematic Review
Source: Antibiotics (Basel). 2025 Nov 7;14(11):1130. doi: 10.3390/antibiotics14111130 (PMC12649424; doi:10.3390/antibiotics14111130)
Supplement: Supplementary file 1 [file antibiotics-14-01130-s001.zip]

Archive with 1 entries (1 files):
- antibiotics-3931926-supplementary.pdf
